# Supplementary material for: Tracing immune cells around biomaterials with spatial anchors during large-scale wound regeneration
Source: Nat Commun. 2023 Sep 26;14:5995. doi: 10.1038/s41467-023-41608-9 (PMC10522601; doi:10.1038/s41467-023-41608-9)
Supplement: Supplementary file 4 — Source Data [file 41467_2023_41608_MOESM4_ESM.xlsx]

## Sheet: Fig. 1d
Fig. 1d
Day	(Splinted) Residual wound area / %
	Ctrl_LW				ECM_LW
Day 3	90.62	85.23	93.38	90.85	68.3	76.29	74.07	79.02
Day 5	76.62	66.85	82.92	79.21	66.42	72.5	62.12	72.12
Day 7	53	52.46	57.08	58.31	45.77	43.11	41.98	37.38
Day 14	8.62	8.38	8.54	10.1	5.41	4.88	4.52	6.12

## Sheet: Fig. 1f
Fig. 1f
Day	(Splinted) Gap width / μm
	Ctrl_LW				ECM_LW
Day 7	6029	6510	5426	5866	4765	4283	4160	3580
Day 14	2980	2850	2450	2521	2100	1930	2310	1610

## Sheet: Fig. 1h
Fig. 1h
Day	(Splinted) Hair follicles per section / number
	Ctrl_LW						ECM_LW
Day 28	8	12	3	6	11	23	22	35	29	31

## Sheet: Fig. 1j
Fig. 1j
Cells	Proportion
	Ctrl_LW			ECM_LW
T cells (CD45+, CD3+)	0.0342	0.0381	0.026	0.0466	0.0542	0.0515
Macrophages (CD45+, CD3-, CD68+, F4/80+)	0.1013	0.1318	0.1142	0.0826	0.0665	0.0779

## Sheet: Fig. 2b
Fig. 2b
Keratinocytes subclusters	Day 7		Day 14		Day 21
	Ctrl_LW	ECM_LW	Ctrl_LW	ECM_LW	Ctrl_LW	ECM_LW
Medulla1 (MED1)	172	435	738	794	241	216
HF progenitor1 (HFP1)	375	958	1354	1542	212	156
Inner root sheath1 (IRS1)	284	565	1149	1593	19	37
HF stem cell1 (HFSC1)	95	189	5	72	531	507
Inner bulge1 (IB1)	581	1181	830	1103	258	225
Sebocyte1 (SEB1)	126	344	68	314	343	190
IFE basal11(IFEB11)	595	1065	384	587	675	363
IFE basal21(IFEB21)	230	407	375	275	185	89
IFE differentiated1 (IFED1)	420	879	208	237	366	229
Upper HF1 (uHF1)	372	614	189	581	478	408
Total keratinocytes	3250	6637	5300	7098	3308	2420
Total cells	11244	19695	13129	13985	10279	7115

## Sheet: Fig. 2c
Fig. 2c
Fibroblast subclusters	Day 7		Day 14		Day 21
	Ctrl_LW	ECM_LW	Ctrl_LW	ECM_LW	Ctrl_LW	ECM_LW
Dermal papilla1 (DP1)	236	587	540	511	413	202
Dermal condensate1 (Dc1)	9	77	122	181	424	355
Papillary fibroblast1 (PF1)	551	2544	177	377	1019	815
Myofibroblast1 (MF1)	842	1687	160	157	457	314
Reticlular fibroblast1 (RF1)	626	1041	2134	814	717	506
Lipofibroblast1 (LF1)	791	1211	887	164	862	460
Myeloid-derived adipocyte progenitor1 (Macf1)	80	106	0	0	0	0
Total fibroblasts	3135	7253	4020	2204	3892	2652
Total cells	11244	19695	13129	13985	10279	7115

## Sheet: Fig. 2d
Fig. 2d
Monocyte/ macrophage subclusters	Day 7		Day 14		Day 21
	Ctrl_LW	ECM_LW	Ctrl_LW	ECM_LW	Ctrl_LW	ECM_LW
Monocyte1 (Mono1)	730	660	384	394	237	209
Pro-inflammatory macrophage1 (PIM1)	285	175	235	260	61	82
Anti-inflammatory1 macrophage1 (AIM1)	519	485	428	424	368	161
Total monocyte/ macrophages	1534	1320	1047	1078	666	452
Total cells	11244	19695	13129	13985	10279	7115

## Sheet: Fig. 2e
Fig. 2e
T cell subclusters	Day 7		Day 14		Day 21
	Ctrl_LW	ECM_LW	Ctrl_LW	ECM_LW	Ctrl_LW	ECM_LW
T helper21 (Th21)	30	28	126	100	22	10
T helper171 (Th171)	95	89	160	261	128	204
T regulatory cell1 (Treg1)	71	210	121	139	240	192
Cytotoxic T cell1 (CTL1)	202	381	319	450	204	96
Nature killer cell1 (NKT1)	52	94	141	139	34	31
γδ T cell1(Tγδ1)	88	230	332	300	313	133
Total T cells	538	1032	1199	1389	941	666
Total cells	11244	19695	13129	13985	10279	7115

## Sheet: Fig. 5c
Fig. 5c
Day	(Splinted) Residual wound area / %
	WT				Rag2-/-
Day 7	45.77	43.11	41.98	37.38	53.08	49.46	56.08	67.31

## Sheet: Fig. 5d
Fig. 5d
Day	(Splinted) Gap width / μm
	WT				Rag2-/-
Day 7	4765	4283	4160	3580	6891	7362	6421	8111

[truncated: 20 more sheets: Fig. 5e, Fig. 5f, Fig. 5g, Fig. 5h, Fig. 7d, S Fig. 1b, S Fig. 1d, S Fig. 1e, S Fig. 2a, S Fig. 2d, S Fig. 4b, S Fig. 6a, S Fig. 6b, S Fig. 7b, S Fig. 8b, S Fig. 9a, S Fig. 9b, Sheet28, Sheet29, Sheet30]
